# Supplementary material for: Brucellosis awareness and knowledge in communities worldwide: A systematic review and meta-analysis of 79 observational studies
Source: PLoS Negl Trop Dis. 2019 May 2;13(5):e0007366. doi: 10.1371/journal.pntd.0007366 (PMC6497230; doi:10.1371/journal.pntd.0007366)
Supplement: S3 Appendix — (XLSX) [file pntd.0007366.s003.xlsx]

## Sheet: Sheet1
Risk of bias items	External Validity				Internal Validity
	1	2	3	4	5	6	7	8	9	10
Study	Was the study's target population a close representation of the national population in relation to relevant variables, e.g. age, sex, occupation?	Was the sampling frame a true or close representation of the target population?	Was some form of random selection used to select the sample, OR, was a census undertaken?	Was the likelihood of Non-response rate reported?	Were data collected directly from the subjects?	Was the research purpose and study design reasonable?	Was the study instrument that measured the parameter of interest shown to have reliability and validity	Was the same mode of data collection used for all subjects?	Was the length of the shortest prevalence period for the parameter of interest appropriate	Were the numerator( s) and denominato r(s) for the parameter of interest appropriate?	Overall risk of study bias
Arif, 2017	No	Yes	Yes	Yes	Yes	Yes	Yes	Yes	Yes	Yes	Low
Holt, 2011	No	Yes	Yes	Yes	Yes	Yes	Yes	Yes	Yes	Yes	Low
Adesokan, 2013	No	Yes	Yes	No	Yes	Yes	Yes	Yes	Yes	Yes	Low
Diez, 2013	No	Yes	Yes	No	Yes	Yes	Yes	Yes	Yes	Yes	Low
Tebug, 2014	No	Yes	Yes	No	Yes	Yes	Yes	Yes	Yes	Yes	Low
Kothalawala, 2018	No	Yes	Yes	No	Yes	Yes	Yes	Yes	Yes	Yes	Low
Musallam, 2015	Yes	Yes	Yes	Yes	Yes	Yes	Yes	Yes	Yes	Yes	Low
Kansiime, 2014	No	Yes	Yes	No	Yes	Yes	Yes	Yes	Yes	Yes	Low
Lindahl, 2015	No	Yes	Yes	No	Yes	Yes	Yes	Yes	Yes	Yes	Low
Hegazy, 2016	No	Yes	Yes	Yes	Yes	Yes	Yes	Yes	Yes	Yes	Low
Mufinda, 2011	No	Yes	Yes	No	Yes	Yes	Yes	Yes	Yes	Yes	Low
Zeng, 2018	No	Yes	Yes	No	Yes	Yes	Yes	Yes	Yes	Yes	Low
Njuguna, 2017	No	Yes	Yes	No	Yes	Yes	No	Yes	Yes	Yes	Low
Zhou, 2011	No	Yes	Yes	No	Yes	Yes	No	Yes	Yes	Yes	Low
Yuan, 2017	No	Yes	Yes	No	Yes	Yes	No	Yes	Yes	Yes	Low
Li, 2015	No	Yes	No	Yes	Yes	Yes	No	Yes	Yes	yes	Moderate
Cheng, 2016	No	Yes	Yes	Yes	Yes	Yes	No	Yes	Yes	Yes	Low
Peng, 2016	No	Yes	Yes	Yes	Yes	Yes	No	Yes	Yes	Yes	Low
Yang, 2014	No	Yes	Yes	Yes	Yes	Yes	No	Yes	Yes	Yes	Low
Zhang, 2016	No	Yes	Yes	No	Yes	Yes	No	Yes	Yes	Yes	Low
Xiao, 2017	No	Yes	Yes	No	Yes	Yes	No	Yes	Yes	Yes	Low
Zhu, 2016	No	Yes	Yes	No	Yes	Yes	No	Yes	Yes	Yes	Low
Qi,2012	No	No	No	No	Yes	Yes	No	Yes	Yes	Yes	Moderate
Li, 2017	No	Yes	Yes	Yes	Yes	Yes	No	Yes	Yes	Yes	Low
Tong, 2015	No	Yes	Yes	Yes	Yes	Yes	No	Yes	Yes	Yes	Low
Chang, 2016	No	Yes	Yes	Yes	Yes	Yes	No	Yes	Yes	Yes	Low
Jini, 2010	No	Yes	Yes	No	Yes	Yes	No	Yes	Yes	Yes	Low
Guan, 2014	No	Yes	Yes	Yes	Yes	Yes	No	Yes	Yes	Yes	Low
Lv, 2013	No	Yes	Yes	Yes	Yes	Yes	No	Yes	Yes	Yes	Low
Liu, 2017	No	Yes	Yes	Yes	Yes	Yes	No	Yes	Yes	Yes	Low
Li, 2016	No	Yes	Yes	Yes	Yes	Yes	No	Yes	Yes	Yes	Low
Li, 2016	No	Yes	Yes	No	Yes	Yes	No	Yes	Yes	Yes	Low
Yong, 2013	No	No	Yes	No	Yes	Yes	No	Yes	Yes	Yes	Moderate
Adraiti, 2014	No	Yes	Yes	No	Yes	Yes	No	Yes	Yes	Yes	Low
Li, 2013	No	Yes	Yes	Yes	Yes	Yes	No	Yes	Yes	Yes	Low
Chen Dan, 2010	No	Yes	Yes	Yes	Yes	Yes	Yes	Yes	Yes	Yes	Low
Mufinda, 2015	No	Yes	Yes	No	Yes	Yes	Yes	Yes	Yes	Yes	Low
Awwad, 2017	No	Yes	Yes	No	Yes	Yes	Yes	Yes	Yes	Yes	Low
Grahn, 2013	No	Yes	Yes	No	Yes	Yes	Yes	Yes	Yes	Yes	Low
Mangalgi， 2017	No	Yes	Yes	No	Yes	Yes	No	Yes	Yes	Yes	Low
Deka, 2016	No	Yes	No	No	Yes	Yes	No	Yes	Yes	Yes	Moderate
Buhari, 2015	No	Yes	Yes	No	Yes	Yes	No	Yes	Yes	Yes	Low
Obonyo, 2015	No	Yes	Yes	No	Yes	Yes	No	Yes	Yes	Yes	Low
Crow, 2013	No	Yes	Yes	Yes	No	Yes	No	Yes	Yes	Yes	Low
Zhang, 2016	No	Yes	Yes	No	Yes	Yes	Yes	Yes	Yes	Yes	Low
Ruano, 2017	No	Yes	Yes	Yes	Yes	Yes	No	No	Yes	Yes	Low
Huo, 2013	No	Yes	Yes	Yes	Yes	Yes	No	Yes	Yes	Yes	Low
Tian, 2016	No	Yes	Yes	Yes	Yes	Yes	No	Yes	Yes	Yes	Low
Zong, 2015	No	Yes	Yes	No	Yes	Yes	No	Yes	Yes	Yes	Low
Hou, 2010	No	Yes	Yes	No	Yes	Yes	No	Yes	Yes	Yes	Low
Gao, 2018	No	Yes	Yes	No	Yes	Yes	No	Yes	Yes	Yes	Low
Zhang, 2017	No	Yes	Yes	No	Yes	Yes	No	Yes	Yes	Yes	Low
Guo, 2011	No	Yes	Yes	No	Yes	Yes	No	Yes	Yes	Yes	Low
Liu, 2013	No	No	No	No	No	Yes	No	No	Yes	Yes	High
Akkus, 2011	No	Yes	No	No	Yes	Yes	Yes	Yes	Yes	Yes	Low
Eldeihy, 2017	No	Yes	No	No	Yes	Yes	No	Yes	Yes	Yes	Moderate
FA0,2010	No	No	No	No	No	Yes	No	Yes	Yes	Yes	Moderate
Bashaka,2015	No	No	Yes	No	Yes	Yes	Yes	Yes	Yes	Yes	Moderate
Kant,2017	No	Yes	No	No	Yes	Yes	No	Yes	Yes	Yes	Moderate
Rajkumar,2016	No	Yes	Yes	No	Yes	Yes	No	Yes	Yes	Yes	Low
Hundal,2016	No	Yes	Yes	No	Yes	Yes	Yes	Yes	Yes	Yes	Low
Abera, 2016	No	Yes	Yes	No	Yes	Yes	No	Yes	Yes	Yes	Low
Tesfaye,2013	No	Yes	Yes	No	Yes	Yes	Yes	Yes	Yes	Yes	Low
Chikerema,2013	No	Yes	Yes	No	Yes	Yes	No	Yes	Yes	Yes	Low
Munisamy,2017	No	Yes	No	No	Yes	Yes	No	Yes	Yes	Yes	Moderate
Wakene，2017	No	Yes	Yes	No	Yes	Yes	No	Yes	Yes	Yes	Low
Desta,2015	No	Yes	Yes	No	Yes	Yes	Yes	Yes	Yes	Yes	Low
Kolhe,2016	No	No	Yes	No	Yes	Yes	No	Yes	Yes	Yes	Moderate
Çakmur，2015	No	Yes	No	No	Yes	Yes	No	Yes	Yes	Yes	Moderate
Madut,2017	No	Yes	Yes	No	Yes	Yes	No	Yes	Yes	Yes	Low
Marin,2017	No	Yes	No	No	Yes	Yes	No	Yes	Yes	Yes	Moderate
Nabirye,2107	No	Yes	No	No	Yes	Yes	Yes	Yes	Yes	Yes	Moderate
Parahakar,2016	No	Yes	Yes	No	Yes	Yes	No	Yes	Yes	Yes	Low
Nyokabi,2018	No	Yes	No	No	Yes	Yes	No	Yes	Yes	Yes	Moderate
Mosalagae,2010	No	Yes	Yes	No	Yes	Yes	Yes	Yes	Yes	Yes	Low
Singh,2017	No	Yes	Yes	No	Yes	Yes	No	Yes	Yes	Yes	Low
Mohan,2012	No	Yes	Yes	No	Yes	Yes	Yes	Yes	Yes	Yes	Low
Rajput,2016	No	Yes	Yes	No	Yes	Yes	No	Yes	Yes	Yes	Moderate
Tebug,2015	No	Yes	Yes	No	Yes	Yes	No	Yes	Yes	Yes	Low
Study with ≤3 “No" was cassified as low risk, study with 4-6 "No" was classified as moderate risk and study with ≥7 "No" was classified as high risk.
